# Supplementary material for: Clinical and Cognitive Improvement Following Treatment with a Hemp-Derived, Full-Spectrum, High-Cannabidiol Product in Patients with Anxiety: An Open-Label Pilot Study
Source: Biomedicines. 2025 Aug 1;13(8):1874. doi: 10.3390/biomedicines13081874 (PMC12383689; doi:10.3390/biomedicines13081874)
Supplement: Supplementary file 1 [file biomedicines-13-01874-s001.zip]

Archive with 1 entries (1 files):
- biomedicines-3750725-supplementary.pdf
